# Supplementary material for: Exploring the Binding Effects of Natural Products and Antihypertensive Drugs on SARS-CoV-2: An In Silico Investigation of Main Protease and Spike Protein
Source: Int J Mol Sci. 2023 Nov 2;24(21):15894. doi: 10.3390/ijms242115894 (PMC10649947; doi:10.3390/ijms242115894)
Supplement: Supplementary file 1 [file ijms-24-15894-s001.zip]

Archive with 1 entries (1 files):
- ijms-2641327-supplementary.pdf
